# Supplementary material for: Genetic Dissection of Growth and Eco-Physiological Traits Associated with Altitudinal Adaptation in Sakhalin Fir (Abies sachalinensis) Based on QTL Mapping
Source: Genes (Basel). 2021 Jul 22;12(8):1110. doi: 10.3390/genes12081110 (PMC8392833; doi:10.3390/genes12081110)
Supplement: Supplementary file 1 [file genes-12-01110-s001.zip]

Archive with 1 entries (1 files):
- genes-1284396-supplementary.pdf
